# Supplementary material for: Discovery and Characterization of BAY-805, a Potent and Selective Inhibitor of Ubiquitin-Specific Protease USP21
Source: J Med Chem. 2023 Feb 20;66(5):3431–47. doi: 10.1021/acs.jmedchem.2c01933 (PMC10009755; doi:10.1021/acs.jmedchem.2c01933)
Supplement: Supplementary file 1 — jm2c01933_si_001.csv [file jm2c01933_si_001.csv]

Compound	SMILES	logD7.5	TSA (ΔTm,°C)	IC50 hUSP21 HTRF (nM)	IC50 hUSP21 Ub-Rhod (nM)	IC50 hUSP2 Ub-Rhod (nM)	Solubility PBS pH 6.5 (uM)	Caco-2 Papp A-B [nm/s]	ER
1	CC(NC(=O)C1CCCC1)C(=O)Nc2nnc(Cc3ccc(cc3)[N+](=O)[O-])s2	2,3	4,9	1,18E+04	2,25E+04	2,50E+04
2	[O-][N+](=O)c1ccc(Cc2nnc(NC(=O)CNC(=O)C3CCCC3)s2)cc1	2,1	3,5	2,50E+04	2,50E+04	2,50E+04
3	CC(C)C(NC(=O)C1CCCC1)C(=O)Nc2nnc(Cc3ccc(cc3)[N+](=O)[O-])s2	2,8	0,3	2,50E+04	2,50E+04	2,50E+04
4	COCC(NC(=O)C1CCCC1)C(=O)Nc2nnc(Cc3ccc(cc3)[N+](=O)[O-])s2	2,4		5,87E+03	7,14E+03	2,50E+04
5	COCC(NC(=O)c1ccccc1)C(=O)Nc2nnc(Cc3ccc(cc3)[N+](=O)[O-])s2	2,3		1,18E+04	2,02E+04	2,50E+04
6	COCC(NC(=O)C(C)C)C(=O)Nc1nnc(Cc2ccc(cc2)[N+](=O)[O-])s1	2		2,50E+04	2,50E+04	2,50E+04
7	COCC(NC(=O)C1CCCCC1)C(=O)Nc2nnc(Cc3ccc(cc3)[N+](=O)[O-])s2	2,6		754	221	2,50E+04
8	COCC(NC(=O)C1CCOCC1)C(=O)Nc2nnc(Cc3ccc(cc3)[N+](=O)[O-])s2	1,8		2,50E+04	2,50E+04	2,50E+04
9	COCC(NC(=O)C1(C)CCCCC1)C(=O)Nc2nnc(Cc3ccc(cc3)[N+](=O)[O-])s2	2,9		119	72	2,50E+04
10	COC[C@@H](NC(=O)C1(C)CCCCC1)C(=O)Nc2nnc(Cc3ccc(cc3)[N+](=O)[O-])s2			74		2,50E+04
11	COC[C@@H](NC(=O)C1(C)CCCCC1)C(=O)Nc2nnc(Cc3ccc(cc3)C#N)s2	2,7		73	32	2,50E+04	126,46
12	COC[C@@H](NC(=O)C1(C)CCCCC1)C(=O)Nc2nc(C)c(Cc3ccc(cc3)C#N)s2	3,3		72	2,50E+04		19,42
13	COC[C@@H](NC(=O)C1(C)CCCCC1)C(=O)Nc2sc(Cc3ccc(cc3)C#N)nc2C			65	2,50E+04
14	CCC1(CCCCC1)C(=O)N[C@H](COC)C(=O)Nc2nnc(Cc3ccc(cc3)C#N)s2	2,95		32	28		71,03
15	COC[C@@H](NC(=O)C1(CCCCC1)OC)C(=O)Nc2nnc(Cc3ccc(cc3)C#N)s2	2,59		2,15E+04	2,50E+04		181,12
16	COC[C@@H](NC(=O)C1(CCCCC1)C(F)F)C(=O)Nc2nnc(Cc3ccc(cc3)C#N)s2	2,68		84	32		130,92
17	COC[C@@H](NC(=O)C1(CCCCC1)C(F)(F)F)C(=O)Nc2nnc(Cc3ccc(cc3)C#N)s2	2,95		45	36		10,43	82	1,5
18	OC[C@@H](NC(=O)C1(CCCCC1)C(F)(F)F)C(=O)Nc2nnc(Cc3ccc(cc3)C#N)s2	2,5		18	11		91,2	14	14
19	CC(C)(O)[C@@H](NC(=O)C1(CCCCC1)C(F)(F)F)C(=O)Nc2nnc(Cc3ccc(cc3)C#N)s2	2,9		100	45		80,2
20	FC(F)(F)C1(CCCCC1)C(=O)N[C@H](C2CCCC2)C(=O)Nc3nnc(Cc4ccc(cc4)C#N)s3	3,7		13	8		1,33	34	0,7
21	CC(C)C[C@@H](NC(=O)C1(CCCCC1)C(F)(F)F)C(=O)Nc2nnc(Cc3ccc(cc3)C#N)s2	3,6		6	2		3,37	42	0,7
22	CC(C)C[C@H](NC(=O)C1(CCCCC1)C(F)(F)F)C(=O)Nc2nnc(Cc3ccc(cc3)C#N)s2	3,6		1,26E+04	1,62E+04		2,88	107	0,7
